# Supplementary material for: A Physiologically-Based Pharmacokinetic Model of Ruxolitinib and Posaconazole to Predict CYP3A4-Mediated Drug–Drug Interaction Frequently Observed in Graft versus Host Disease Patients
Source: Pharmaceutics. 2022 Nov 22;14(12):2556. doi: 10.3390/pharmaceutics14122556 (PMC9785192; doi:10.3390/pharmaceutics14122556)
Supplement: Supplementary file 1 [file pharmaceutics-14-02556-s001.zip]

Archive with 1 entries (1 files):
- pharmaceutics-2018956-supplementary.pdf
